# Supplementary material for: Sensor-Model Matching for Controlled Comparison of Bayesian and Belief-Function Occupancy Grid Fusion
Source: Sensors (Basel). 2026 Jul 4;26(13):4266. doi: 10.3390/s26134266 (PMC13363857; doi:10.3390/s26134266)
Supplement: Supplementary file 1 [file sensors-26-04266-s001.zip]

Archive with 1 entries (1 files):
- sensors-4295652-supplementary.pdf
